# Supplementary material for: Supporting Autonomous Motivation for Physical Activity With Chatbots During the COVID-19 Pandemic: Factorial Experiment
Source: JMIR Form Res. 2023 Jan 25;7:e38500. doi: 10.2196/38500 (PMC9879319; doi:10.2196/38500)
Supplement: Multimedia Appendix 1 [file formative_v7i1e38500_app1.xls]

## Sheet: Appendix A
		Total	Goal setting			Experimenting			Action Planning
			Alternative	Traditional	P-value	Yes	No	P-value	Mandatory	Optional	None	P-value
		n (%)	n (%)	n (%)		n (%)	n (%)		n (%)	n (%)	n (%)
	Age				.30			.61				.45
	18-24	33 (32)	20 (38)	13 (26)		18 (35)	15 (30)		14 (41)	12 (36)	7 (20)
	25-34	31 (30)	15 (29)	16 (32)		13 (25)	18 (36)		10 (29)	9 (28)	12 (34)
	35-44	20 (20)	11 (21)	9 (18)		12 (23)	8 (16)		7 (21)	5 (15)	8 (23)
	45-54	12 (12)	3 (6)	9 (18)		6 (11)	6 (12)		2 (6)	6 (18)	4 (11.5)
	55-64	6 (6)	3 (6)	3 (6)		3 (6)	3 (6)		1 (3)	1 (3)	4 (11.5)
	Gender				.35			.39				.19
	Female	74 (73)	36 (69)	38 (76)		40 (76)	34 (68)		27 (79)	25 (76)	22 (63)
	Male	27 (26)	16 (31)	11 (22)		12 (24)	15 (30)		6 (19)	8 (24)	13 (37)
	Unspecified	1 (1)	0 (0)	1 (2)		0 (0)	1 (2)		1 (2)	0 (0)	0 (0)
	Employment				.99			.35				.51
	Unemployed	12 (12)	6 (11)	6 (12)		4 (8)	8 (16)		4 (12)	3 (9)	5 (14)
	Student	35 (34)	18 (35)	17 (34)		20 (39)	15 (30)		15 (44)	9 (27)	11 (31)
	Part-time	20 (20)	10 (19)	10 (20)		12 (23)	8 (16)		8 (23)	7 (21)	5 (14)
	Full-time	34 (33)	18 (35)	16 (32)		15 (29)	29 (38)		7 (21)	14 (42)	13 (37)
	retired	1 (1)	0 (0)	1 (2)		1 (2)	0 (0)		0 (0)	0 (0)	1 (3)
	Ethnicity				.62			.78				.12
	White	55 (54)	30 (58)	25 (50)		27 (52)	28 (56)		16 (47)	23 (70)	16 (46)
	Asian	19 (19)	9 (17)	10 (20)		11 (21)	8 (16)		7 (21)	3 (9)	9 (26)
	Full/partially Maori	10 (10)	6 (12)	4 (8)		6 (12)	4 (8)		2 (6)	2 (6)	6 (17)
	Other	18 (18)	7 (13)	11 (22)		8 (15)	10 (20)		9 (26)	5 (15)	4 (11)
	Education				.95			.51				.11
	Less than high school	1 (1)	1 (2)	0 (0)		0 (0)	1 (2)		1 (3)	0 (0)	0 (0)
	High school graduate	32 (31)	16 (31)	16 (32)		18 (35)	14 (28)		15 (44)	9 (27)	8 (23)
	Polytechnic / University	69 (68)	35 (67)	34 (68)		34 (65)	35 (70)		18 (53)	24 (73)	27 (77)
	Relationship status				.56			.71				.25
	Single	26 (25)	15 (29)	11 (22)		15 (29)	11 (22)		9 (26)	11 (33)	6 (17)
	In a Relationship	42 (41)	22 (42)	20 (40)		20 (38)	22 (44)		17 (50)	12 (36)	13 (37)
	Engaged	5 (5)	2 (4)	3 (6)		2 (4)	3 (6)		0 (0)	4 (12)	1 (3)
	Married	29 (28)	13 (25)	16 (32)		15 (29)	14 (28)		8 (24)	6 (18)	15 (43)
	Region				.02			.67				.35
	Otago	57 (56)	23 (44)	34 (68)		28 (54)	29 (58)		22 (65)	14 (42)	21 (60)
	Auckland	14 (14)	9 (17)	5 (10)		9 (17)	5 (10)		5 (15)	5 (15)	4 (11)
	Canterbury	10 (10)	9 (17)	1 (2)		4 (8)	9 (18)		4 (12)	4 (12)	2 (6)
	Other	21 (21)	11 (21)	10 (20)		11 (21)	7 (14)		3 (9)	10 (30)	8 (23)
	Appendix A: Demographics of the total sample and the subgroups with p-values indicating whether the groups were significantly different in any of the characteristics
