# Supplementary material for: Supporting Autonomous Motivation for Physical Activity With Chatbots During the COVID-19 Pandemic: Factorial Experiment
Source: JMIR Form Res. 2023 Jan 25;7:e38500. doi: 10.2196/38500 (PMC9879319; doi:10.2196/38500)
Supplement: Multimedia Appendix 2 [file formative_v7i1e38500_app2.xls]

## Sheet: Appendix B
		Cronbach alpha (t4)	Total			Alternative Goal Setting			Traditional Goal Setting			Experimenting			No Experimenting			Optional Action Planning			Mandatory Action Planning			No Action Planning
			t0 / Baseline	t4 / Week 3	P-value	t0 / Baseline	t4 / Week 3	P-value	t0 / Baseline	t4 / Week 3	P-value	t0 / Baseline	t4 / Week 3	P-value	t0 / Baseline	t4 / Week 3	P-value	t0 / Baseline	t4 / Week 3	P-value	t0 / Baseline	t4 / Week 3	P-value	t0 / Baseline	t4 / Week 3	P-value
	Perceived App Support
	Combined	0.95	-	4.03±1.13	-	-	3.98±1.11	-	-	4.09±1.16	-	-	4.13±0.98	-	-	3.94±1.27	-	-	4.06±0.92	-	-	4.18 ± 1.06	-	-	3.87 ± 1.36	-
	Autonomy	0.86	-	3.98±1.19	-	-	3.90±1.18	-	-	4.06±1.21	-	-	4.07±1.03	-	-	3.89±1.35	-	-	4.07±1.08	-	-	4.09 ± 0.99	-	-	3.79 ± 1.46	-
	Structure	0.87	-	4.26±1.17	-	-	4.21±1.19	-	-	4.31±1.16	-	-	4.38±1.01	-	-	4.13±1.31	-	-	4.26±1.03	-	-	4.44 ± 1.04	-	-	4.08 ± 1.40	-
	Involvement	0.91	-	3.86±1.22	-	-	3.82±1.17	-	-	3.90±1.29	-	-	3.93±1.11	-	-	3.79±1.34	-	-	3.85±0.95	-	-	3.99 ± 1.36	-	-	3.74 ± 1.34	-
	Need-Satisfaction
	Combined	0.94	2.56±0.66	2.64±0.78	.16	2.61±0.66	2.60±0.78	.94	2.50±0.66	2.68±0.80	.048	2.54±0.66	2.60±0.72	.46	2.57±0.66	2.68±0.85	.23	2.59±0.77	2.50±0.79	.62	2.52±0.55	2.7±0.82	.11	2.56±0.66	2.72±0.75	.04
	Autonomy combined	0.88	2.33±0.63	2.47±0.80	.04	2.38±0.64	2.41±0.78	.73	2.27±0.61	2.52±0.83	.01	2.31±0.68	2.38±0.72	.39	2.34±0.58	2.55±0.88	.048	2.36±0.71	2.36±0.81	.97	2.28±0.49	2.53±0.79	.06	2.35±0.67	2.51±0.82	.07
	Autonomy-Satisfaction	0.79	2.29±0.72	2.38±0.82	.24	2.29±0.77	2.32±0.81	.78	2.29±0.69	2.44±0.83	.19	2.25±0.83	2.28±0.77	.72	2.34±0.60	2.48±0.87	.19	2.34±0.85	2.34±0.80	.96	2.20±0.59	2.35±0.81	.22	2.34±0.73	2.44±0.87	.40
	Autonomy-Frustration	0.91	1.64±0.84	1.45±1.00	.04	1.52±0.84	1.49±1.00	.77	1.76±0.82	1.4±1.02	.01	1.62±0.82	1.51±0.91	.34	1.66±0.86	1.38±1.09	.07	1.63±0.80	1.63±1.05	.95	1.65±0.82	1.30±0.99	.07	1.65±0.90	1.41±0.97	.052
	Competence combined	0.93	2.79±0.85	2.82±0.90	.67	2.83±0.83	2.79±0.94	.66	2.74±0.87	2.84±0.86	.34	2.77±0.84	2.81±0.85	.67	2.81±0.86	2.82±0.96	.88	2.82±0.94	2.65±0.88	.30	2.76±0.75	2.87±0.94	.39	2.78±0.85	2.92±0.88	.17
	Competence-Satisfaction	0.9	2.84±0.87	2.87±0.87	.75	2.87±0.84	2.86±0.91	.92	2.81±0.90	2.88±0.85	.54	2.82±0.80	2.87±0.86	.67	2.86±0.94	2.87±0.90	.97	2.82±0.99	2.63±0.96	.28	2.82±0.71	2.90±0.82	.56	2.89±0.91	3.06±0.80	.18
	Competence-Frustration	0.91	1.27±1.01	1.24±1.05	.68	1.21±1.03	1.27±1.08	.53	1.33±1.00	1.2±1.03	.31	1.28±1.05	1.25±1.02	.73	1.25±0.99	1.23±1.10	.81	1.17±1.06	1.33±0.95	.39	1.30±1.01	1.17±1.19	.43	1.32±1.00	1.21±1.03	.34
	Motivation
	Autonomous Motivation	0.94	2.13±0.78	2.44±0.85	<.001	2.16±0.78	2.47±0.89	<.001	2.10±0.80	2.41±0.82	<.001	2.07±0.75	2.37±0.80	<.001	2.19±0.81	2.51±0.90	<.001	2.18±0.84	2.39±0.84	.05	2.18±0.77	2.60±0.84	<.001	2.03±0.75	2.34±0.88	.002
	Intrinsic	0.9	2.44±0.89	2.68±0.90	<.001	2.50±0.93	2.75±0.97	.01	2.38±0.85	2.60±0.83	.03	2.38±0.82	2.55±0.84	.053	2.50±0.95	2.81±0.96	.003	2.51±1.06	2.70±0.93	.15	2.42±0.81	2.75±0.84	.002	2.40±0.80	2.59±0.95	.12
	Integrated	0.88	1.56±0.93	1.97±1.05	<.001	1.55±0.93	1.92±1.11	<.001	1.56±0.94	2.02±1.00	<.001	1.49±0.92	1.91±0.99	<.001	1.64±0.94	2.03±1.12	<.001	1.54±0.98	1.85±1.02	.03	1.62±0.91	2.14±1.05	<.001	1.52±0.93	1.91±1.09	<.001
	Identified	0.79	2.39±0.83	2.68±0.85	<.001	2.42±0.85	2.73±0.87	.004	2.35±0.82	2.62±0.83	.008	2.34±0.81	2.66±0.81	.006	2.44±0.85	2.69±0.90	.004	2.48±0.79	2.61±0.83	.25	2.51±0.84	2.91±0.84	.003	2.18±0.85	2.51±0.85	.02
	Controlled Motivation	0.86	1.41±0.80	1.44±0.85	.65	1.32±0.86	1.36±0.92	.70	1.50±0.72	1.53±0.76	.81	1.42±0.89	1.48±0.84	.49	1.40±0.70	1.40±0.85	.98	1.57±0.82	1.60±0.90	.76	1.51±0.71	1.49±0.80	.86	1.17±0.82	1.24±0.82	.54
	Introjected	0.87	1.89±1.04	1.91±1.06	.82	1.80±1.10	1.85±1.16	.72	1.99±0.98	1.98±0.95	.98	1.80±1.06	1.92±0.99	.31	1.99±1.03	1.90±1.14	.50	1.89±0.91	1.98±1.02	.41	2.09±1.02	2.00±1.00	.57	1.71±1.18	1.76±1.16	.76
	External	0.88	0.93±0.90	0.97±0.97	.61	0.84±0.90	0.87±0.98	.82	1.02±0.89	1.07±0.95	.67	1.03±0.99	1.03±1.02	.97	0.82±0.79	0.90±0.92	.49	1.25±1.07	1.23±1.09	.90	0.93±0.79	0.98±1.05	.66	0.63±0.71	0.71±0.68	.33
	Amotivation	0.84	0.86±0.79	0.76±0.79	.25	0.82±0.80	0.74±0.80	.45	0.90±0.79	0.78±0.78	.38	0.89±0.85	0.80±0.84	.45	0.82±0.74	0.71±0.74	.37	0.79±0.80	0.82±0.79	.87	0.82±0.79	0.69±0.83	.37	0.96±0.80	0.77±0.77	.14
	Self-Efficacy
	Average	0.86	2.15±0.65	2.30±0.67	.02	2.03±0.59	2.27±0.72	.006	2.26±0.69	2.33±0.63	.53	2.12±0.68	2.23±0.70	.26	2.17±0.63	2.37±0.64	.03	2.19±0.60	2.33±0.68	.26	2.03±0.59	2.32±0.60	.01	2.22±0.75	2.25±0.74	.77
	Physical Activity
	Steps	-	28,630±18,296	33,763±18,870	.004	30,497±19,575	36,206±21,079	.06	26,689±16,842	31,223±16,081	.02	31,448±20,760	34,874±19,368	.27	25,700±14,974	32,607±18,462	<.001	35,011±20,461	38,080±21,756	.50	25,643±16,418	31,432±15,975	.006	25,516±16,743	31,958±18,377	.02
	Move Minutes	-	355±239	492±319	<.001	407±270	531±367	.003	302±191	452±259	<.001	398±275	488±337	.02	310±188	496±304	<.001	443±295	537±383	.11	283±172	426±244	<.001	342±216	514±316	<.001
	Appendix B: Overview over the key variables measured at baseline and at the end of the intervention for the total sample and the subgroups with p-values comparing before and after the intervention within the subgroups.
